# Supplementary material for: A Novel Team-Based Learning Approach for an Internal Medicine Residency: Medication-Assisted Treatments for Substance Use Disorders
Source: MedEdPORTAL. 2021 Feb 1;17:11085. doi: 10.15766/mep_2374-8265.11085 (PMC7852341; doi:10.15766/mep_2374-8265.11085)
Supplement: Supplementary file 1 — iRAT without Answers.docxiRAT with Answers.docxTeam Application Exercise.pptxFacilitators Guide to the Team App Exercise.docxResident Evaluation of the TBL Activity.docx [file mep_2374-8265.11085-s001.zip]

Archive with 6 entries (6 files):
- A. iRAT without Answers.docx
- B. iRAT with Answers.docx
- C. Team Application Exercise.pptx
- D. Facilitators Guide to the Team App Exercise.docx
- E. Resident Evaluation of the TBL Activity.docx
- _Educational_Summary_Report_11085.pdf
